# Supplementary material for: Modular Breath Analyzer (MBA): Introduction of a Breath Analyzer Platform Based on an Innovative and Unique, Modular eNose Concept for Breath Diagnostics and Utilization of Calibration Transfer Methods in Breath Analysis Studies
Source: Molecules. 2021 Jun 21;26(12):3776. doi: 10.3390/molecules26123776 (PMC8235513; doi:10.3390/molecules26123776)
Supplement: Supplementary file 1 [file molecules-26-03776-s001.zip]

Archive with 1 entries (1 files):
- molecules-1246082-supplementary_revised version3.pdf
